# Supplementary material for: 17β-estradiol Enhances 5-Fluorouracil Anti-Cancer Activities in Colon Cancer Cell Lines
Source: Med Sci (Basel). 2022 Oct 28;10(4):62. doi: 10.3390/medsci10040062 (PMC9680382; doi:10.3390/medsci10040062)
Supplement: Supplementary file 1 [file medsci-10-00062-s001.zip]

Archive with 1 entries (1 files):
- medsci-1987701-supplementary.pdf
